# Supplementary material for: Interleukin-17 Contributes to Chikungunya Virus-Induced Disease
Source: mBio. 2022 Mar 7;13(2):e00289-22. doi: 10.1128/mbio.00289-22 (PMC9040832; doi:10.1128/mbio.00289-22)
Supplement: TABLE S1 [file mbio.00289-22-st001.xlsx]

## Sheet: CHIKV Patient Data Summary
	Subject ID	RT-PCR (ZIKV)	CT (ZIKV)	ZIKV IgM	ZIKV IgG	RT-PCR (CHIKV)	CT (CHIKV)	CHIKV IgM	CHIKV IgG	DENV IgM	DENV IgG	Gender	Age	Fever	Duration (Days)	Arthralgia	Duration (Days)	Rash	Duration (Days)	Conjunctivitis	Duration (Days)	Myalgia	Duration (Days)	Retro-orbital pain	Duration (Days)	Lymphadenopathy	Duration (Days)	Time from symptom onset to collection date (Days)	Use or used any medication	Were specific to the disease	Contraceptive	Antihistamine	Anti-inflammatory	Analgesic	Antipyretic	Antihypertensive	Anti-diabetics	Others	Rhinitis	Asthma	Dermatitis	Urticaria	Others	Drug allergy	Which medicine?	Comments
Healthy control	CTS -01				NEGATIVE				NEGATIVE		NEGATIVE	F	39	-		-		-		-		-		-		-		-	NO	NO
	CTS-03				NEGATIVE				NEGATIVE		NEGATIVE	F	38	-		-		-		-		-		-		-		-	NO	NO
	CTS-04				NEGATIVE				NEGATIVE		NEGATIVE	F	46	-		-		-		-		-		-		-		-	NO	NO
	CTS-05				NEGATIVE				NEGATIVE		NEGATIVE	F	27	-		-		-		-		-		-		-		-	NO	NO
	CTS-07				POSITIVE			NEGATIVE				F	55	-		-		-		-		-		-		-		-	NO	NO
	CTS-011				NEGATIVE				NEGATIVE		NEGATIVE	F	32	-		-		-		-		-		-		-		-	NO	NO
	CTS-016				NEGATIVE				NEGATIVE		NEGATIVE	F	39	-		-		-		-		-		-		-		-	NO	NO
	CTS-017				NEGATIVE				NEGATIVE		NEGATIVE	F	47	-		-		-		-		-		-		-		-	NO	NO
	CTS-019				NEGATIVE				NEGATIVE		NEGATIVE	F	31	-		-		-		-		-		-		-		-	NO	NO
	CTS-030-02				NEGATIVE			NEGATIVE	NEGATIVE			M	42	-		-		-		-		-		-		-		-	NO	NO
	CTS- 031							NEGATIVE	NEGATIVE			M	60	-		-		-		-		-		-		-		-	NO	NO
	CTS-032				NEGATIVE				NEGATIVE			M	31	-		-		-		-		-		-		-		-	NO	NO
	CTS-033				NEGATIVE				NEGATIVE			M	27	-		-		-		-		-		-		-			NO	NO
Acute CHIKV	ARB 550	NEGATIVE				POSITIVE	23					F	19	+	1	+	1	-		+	1	+	1	+	1	+	1	1	YES	YES	-	-	-	+	-	-	-	-	-	-	-	-		NO
	ARB 557	NEGATIVE				POSITIVE	21					F	53	+	1	+		-		-		+		+		-		1	YES	NO	-	-	-	-	-	+	+	-	-	-	-	-		NO
	ARB 803	NEGATIVE				POSITIVE	21.05					M	35	+	4	+	4	-		-		+	3	+	4	-		4	YES	YES	-	-	+	+	+	-	-	Dexamethasone	-	-	-	-		NO
	ARB 574	NEGATIVE				POSITIVE	18.1					F	41	+	1	+	1	-		+	1	-		+	1	-		1	YES	YES	-	-	-	+	+	-	-	-	-	-	-	-		NO
	ARB 813	NEGATIVE				POSITIVE	22.24		POSITIVE			F	21	+	4	+	8	+	8	+	2	+	8	+	2	-		8	YES	YES	-	-	+	-	-	-	-	Promethazine	+	-	-	-	Sinusitis	YES	AAS, Dipyrone, Diclofenac, Ibuprofen
	ARB 532	NEGATIVE				POSITIVE	35.44					M	50	+		+		+		+		+		+		-			YES	YES	-	-	-	+	+	-	-	-	-	-	-	-		NO
	ARB 634	NEGATIVE				POSITIVE	30.83					F	18	+	2	+	2	+	4	-		+	4	-		-		4	YES	YES	-	+	-	+	+	-	-	-	-	-	-	-		NO
	ARB 529	NEGATIVE				POSITIVE	36					F	51	+		-		+		-		+		+		-			YES	YES	-	+	+	+	+	-	-	-	+	-	-	-		NO
	ARB 563	NEGATIVE				POSITIVE	20.76					F	53	+	3	+	3	-		-		-		-		-		3	YES	YES	-	-	-	+	+	-	-	-	-	-	-	-		NO
	ARB 596	NEGATIVE				POSITIVE	18.77					M	34	+	<1	+	<1	-		+	<1	+	<1	-		-		<1	YES	YES	-	-	+	-	-	-	-	-	-	-	-	-		NO
	ARB 636	NEGATIVE				POSITIVE	21.78					F	45	-		+	4	-		-		-		-		+		4	YES	YES	-	-	+	+	+	-	-	-	-	-	-	-		NO
	ARB 579	NEGATIVE				POSITIVE	17.87					F	52	+	1	+	1	+	1	+	1	-		+	1	-		1	YES	YES	-	-	+	-	-	-	-	-	-	-	-	-		NO
	ARB 545	NEGATIVE				POSITIVE	19					F	21	+	1	+	1	+	1	+	1	+	1	+	1	-		1	YES	YES	-	-	-	+	+	-	-	-	-	-	-	-		NO
	ARB 592	NEGATIVE				POSITIVE	17.82					F	28	+	3	+	3	-		-		+	3	-		+	3	3	YES	YES	-	-	-	+	-	-	-	-	-	-	-	-		YES
	ARB 593	NEGATIVE				POSITIVE	17.83					F	39	+	1	+	1	-		-		+	1	+	1	-		1	YES	YES	-	-	-	+	-	-	-	-	-	-	-	-		NO
	ARB 549	NEGATIVE				POSITIVE	20					F	38	+	1	+	1	-		-		+	1	+	1	-		1	YES	YES	-	-	-	+	+	-	-	-	-	-	-	-		NO
	ARB 547	NEGATIVE				POSITIVE	23					F	23	+	1	+		+		-		+		-		-			YES	YES	-	-	-	+	+	-	-	-	-	-	-	-		NO
	ARB 677	NEGATIVE				POSITIVE	21.33					F	19	+	1	+	30	+	1	-		+	1	-		-		30	YES	YES	-	-	-	+	-	-	-		+	-	-	-		NO
	ARB 577	NEGATIVE				POSITIVE	19.41					M	19	+	1	+	1	-		+	1	+	1	+	1	-		1	NO	NO	-	-	-	-	-	-	-	-	-	-	-			NO
	ARB 816	NEGATIVE				POSITIVE	17.87					M	21	+	3	+	3	+	2	-		+	5	+	3	-		5	YES	YES	-	-	+	-	-	-	-	Paco®	-	-	-	-		NO
Chronic CHIKV	ARB 805	NEGATIVE				POSITIVE	20.76	NEGATIVE	POSITIVE			F	57	+	9	+		+	4	+	3	+	240	+	3	-		240	YES	YES	-	-	+	+	+	-	-		-	-	-	-		NO
	ARB 676	NEGATIVE				POSITIVE	17.18	POSITIVE	POSITIVE			F	36	+		+	180	+		+		+	180	+	180	+		180	YES	YES	-	-	+	+	-	-	-	Corticoid	-	-	-	-		NO
	ARB 646	NEGATIVE				POSITIVE	30.98	NEGATIVE	NEGATIVE			F	58	+		+		+		+		+		-		-			YES	YES	-	-	-	+	-	-	-	-	+	-	-	-		YES
	ARB 533	NEGATIVE				POSITIVE	20	NEGATIVE	NEGATIVE			F	41	+		+		+		-		+		-		-			YES	YES	-	-	+	+	+	-	-	-	-	-	-	-		NO
	ARB 808	NEGATIVE				POSITIVE	33.79	POSITIVE	POSITIVE			M	64	+	2	+	180	-		-		+	180	-		-		180	YES	YES	-	-	+	-	-	-	-	Corticoid	-	-	-	-		NO
	ARB 678	NEGATIVE				POSITIVE	23.76	NEGATIVE	NEGATIVE			M	52	+	5	+	>30	+	>30	-		+	>30	+	>30	-		>30	YES	YES	-	-	+	-	-	-	-	Predsin, Prednisona, Amoxilina, Busoniol	+	-	-	-		YES	Cataflan, Sedilax, Torsilax
	ARB 814	NEGATIVE				POSITIVE	22.31	NEGATIVE	POSITIVE			F	29	+	2	+	210	+	1	-		+	2	-		-		210	YES	YES	-	-	+	-	-	-	-	Corticoid	-	-	-	-		NO
	ARB 807	NEGATIVE				POSITIVE	15.98	NEGATIVE	POSITIVE			F	-	+	1	+	150	-		-		+	150	-		-		150	YES	YES	-	+	-	-	-	-	-	Corticoid	+	-	-	-		YES
	ARB 804	NEGATIVE				POSITIVE	18.1	POSITIVE	POSITIVE			F	62	+	1	+	>30	+	2	-		+	3	-		-		>30	YES	YES	-	+	+	+	+	+	-	Hystin, Enalapril, Corticoten	-	-	-	-		NO
	ARB 802	NEGATIVE				POSITIVE	38.15		POSITIVE			F	40	+	2	+	270	+	7	-		+	270	-		-		270	YES	YES	-	-	+	-	-	+	-	Corticoid	-	-	-	-		NO
	ARB 818	NEGATIVE				POSITIVE	30.83	POSITIVE	POSITIVE			M	51	+	3	+	210	-		-		+	210	-		-		210	YES	YES	-	-	+	+	+	+	+		+	-	-	-		NO
	ARB 750	NEGATIVE				POSITIVE	29.93	POSITIVE	POSITIVE			F	45	+	2	+	60	+	1	-		+	60	-		-		60	YES	YES	-	+	-	+	-	-	-	-	-	-	-	-		NO
	ARB 777	NEGATIVE				POSITIVE	36.43	NEGATIVE	POSITIVE			F	66	+	3	+		+				+	90			+		90	YES	YES	-	-	-	+	+	-	-		-	-	-	-		NO
	ARB 759	NEGATIVE				POSITIVE	26.25	POSITIVE	POSITIVE			F	42	+	1	+	60	+	5	-		-		-		-		60	YES	YES	-	+	+	-	-	-	-	-	-	-	-	-		NO
	ARB 675	NEGATIVE				POSITIVE	18.77	POSITIVE	POSITIVE			F	65	+		+	60	+	60	-		+		-		-		60	YES	YES	-	-	+	+	+	+	-		+	-	-	-		NO
	ARB 770	NEGATIVE				POSITIVE	26.5	NEGATIVE	NEGATIVE			F	63	+	5	+	180	+				+	270	+	5	-		270	YES	YES	-	+	+	+	+	-	-		-	-	-	-		NO
	ARB 782	NEGATIVE				POSITIVE	26.18	NEGATIVE	POSITIVE			F	42	+	2	+	90	+	2	+	1	+	3	-		-			YES	YES	-	+	+	+	+	-	-	Corticoid	-	-	-	-		NO
	ARB 631	NEGATIVE				POSITIVE	37	NEGATIVE	NEGATIVE			F	30	-		+	120	+	120	-		+	120	-				120	YES	NO	-	+	-	-	-	-	-	Fenergan, Loratadina	-	-	-	-		NO
	ARB 743	NEGATIVE				POSITIVE						F	58	-		+	90	-		-		+	90	+	6	+	5	90	YES	YES	-	-	-	+	-	-	-	-	-	-	-	-		NO
	ARB 662	NEGATIVE				POSITIVE						F	41	+	15	+		+		-		+		-		-		300	YES	YES	-	-	+	-	-	-	-		-	-	-	-		NO
